# Supplementary material for: 3,3′-(2,2′-Bi-1H-imidazole-1,1′-di­yl)dipropanamide
Source: Acta Crystallogr Sect E Struct Rep Online. 2009 Jul 29;65(Pt 8):o2008. doi: 10.1107/S1600536809028955 (PMC2977265; doi:10.1107/S1600536809028955)
Supplement: Supplementary file 2 [file e-65-o2008-Isup2.hkl]

# 
# h,k,l, Fc-squared, Fo-squared, sigma(Fo-squared) and status flag 
# 
data_I
_shelx_title ' C12H16N6O2 in C2/c' 
_shelx_refln_list_code          4 
_shelx_F_calc_maximum      252.45 
_exptl_crystal_F_000       584.00 
_reflns_d_resolution_high  0.7703 
 
loop_ 
 _symmetry_equiv_pos_as_xyz 
 'x, y, z' 
 '-x, y, -z+1/2' 
 'x+1/2, y+1/2, z' 
 '-x+1/2, y+1/2, -z+1/2' 
 '-x, -y, -z' 
 'x, -y, z-1/2' 
 '-x+1/2, -y+1/2, -z' 
 'x+1/2, -y+1/2, z-1/2' 
 
_cell_length_a    18.4450 
_cell_length_b     4.8622 
_cell_length_c    13.4457 
_cell_angle_alpha  90.000 
_cell_angle_beta   93.377 
_cell_angle_gamma  90.000 
 
_shelx_F_squared_multiplier     1.000 
 
loop_ 
 _refln_index_h 
 _refln_index_k 
 _refln_index_l 
 _refln_F_squared_calc 
 _refln_F_squared_meas 
 _refln_F_squared_sigma 
 _refln_observed_status 
   4   0   0     7702.67     7920.01     63.79 o 
   6   0   0     5331.46     5416.10     54.28 o 
   8   0   0     2760.44     3060.57     25.73 o 
  10   0   0     2975.00     3164.21     29.88 o 
  12   0   0      254.77      366.55      5.14 o 
  14   0   0     2829.85     2913.49     23.84 o 
  16   0   0     7796.00     7681.61     62.84 o 
  18   0   0      181.14      161.04      6.71 o 
  20   0   0     1070.73     1106.96     11.78 o 
  22   0   0     1598.02     1775.95     16.87 o 
   1   1   0     3760.90     3340.13     38.66 o 
   3   1   0     1827.05     1650.68      8.76 o 
   5   1   0      727.29      803.65      4.44 o 
   7   1   0        0.02        1.90      1.13 o 
   9   1   0      489.03      565.19      4.26 o 
  11   1   0       16.52        9.70      1.97 o 
  13   1   0      316.76      292.66      4.12 o 
  15   1   0      942.81      861.25      7.59 o 
  17   1   0      222.30      230.21      4.62 o 
  19   1   0      339.90      349.63      4.65 o 
  21   1   0       31.67       28.48      4.04 o 
  23   1   0      336.10      371.28      6.28 o 
   0   2   0     1627.12     1807.91     20.70 o 
   2   2   0      690.69      787.72      5.54 o 
   4   2   0      189.78      203.49      2.38 o 
   6   2   0     1599.86     1678.85      8.81 o 
   8   2   0     1295.16     1298.01      7.99 o 
  10   2   0      104.87      127.47      2.73 o 
  12   2   0      407.58      412.83      4.68 o 
  14   2   0       61.19       48.50      3.51 o 
  16   2   0       44.69       23.71      2.79 o 
  18   2   0      183.45      188.83      4.38 o 
  20   2   0      120.53      141.43      4.44 o 
  22   2   0      114.51      100.24      5.64 o 
   1   3   0      981.79     1156.33      7.61 o 
   3   3   0      490.50      522.64      4.48 o 
   5   3   0      485.37      521.58      4.66 o 
   7   3   0     1007.83     1033.58      6.63 o 
   9   3   0     3066.80     3184.81     17.95 o 
  11   3   0      515.04      524.77      4.47 o 
  13   3   0        0.32       -0.11      1.47 o 
  15   3   0      664.38      661.54      8.43 o 
  17   3   0      176.04      226.86      8.55 o 
  19   3   0      752.22      750.72      9.76 o 
  21   3   0       53.56       59.56     13.20 o 
   0   4   0      151.34      130.34      4.01 o 
   2   4   0      724.25      663.43      5.58 o 
   4   4   0      859.10      839.04      7.71 o 
   6   4   0      333.07      353.46      4.59 o 
   8   4   0       60.67       66.26      2.88 o 
  10   4   0       10.49       10.35      2.19 o 
  12   4   0      831.09      857.10      6.90 o 
  14   4   0       25.85       31.05      2.59 o 
  16   4   0      583.12      719.15      7.98 o 
  18   4   0      403.50      461.97     24.73 o 
   1   5   0        0.47        0.52      1.96 o 
   3   5   0      136.63      133.13      3.10 o 
   5   5   0       19.96       25.32      2.78 o 
   7   5   0       78.03       74.12      3.11 o 
   9   5   0      225.44      246.91      3.64 o 
  11   5   0        2.02        3.09      2.46 o 
  13   5   0        2.83        8.20      4.88 o 
   0   6   0        0.29        3.08      3.16 o 
   2   6   0       86.26       93.89      4.14 o 
   4   6   0        9.94        6.91      3.41 o 
   6   6   0      327.18      332.64      5.48 o 
 -23   1   1       51.69       98.44      4.87 o 
 -21   1   1       18.87       17.54      3.31 o 
 -19   1   1        4.45        5.11      3.22 o 
 -17   1   1       54.44       64.57      3.53 o 
 -15   1   1     2264.95     2211.84     14.21 o 
 -13   1   1       13.28       11.79      2.22 o 
 -11   1   1     1557.67     1520.97      9.58 o 
  -9   1   1     5666.91     5692.62     30.93 o 
  -7   1   1      171.30      634.29      4.42 o 
  -5   1   1      138.15      335.60      3.16 o 
  -3   1   1     2266.99     2152.71     12.51 o 
  -1   1   1     4355.06     4548.26     27.14 o 
   1   1   1      837.37      805.66      5.27 o 
   3   1   1      599.11      635.30      4.60 o 
   5   1   1     3688.51     3762.13     26.76 o 
   7   1   1     7797.20     7966.84     53.75 o 
   9   1   1      121.35      472.32      4.17 o 
  11   1   1     1292.45     1378.18      8.43 o 
  13   1   1      127.40      120.01      3.11 o 
  15   1   1      179.75      253.41      4.15 o 
  17   1   1       43.89       36.18      3.19 o 
  19   1   1      300.86      280.94      4.80 o 
  21   1   1       57.43       66.30      3.72 o 
  23   1   1      453.81      526.66      6.28 o 
 -22   2   1       35.68       43.75      5.03 o 
 -20   2   1       78.21       85.45      4.52 o 
 -18   2   1       33.23       66.76      3.99 o 
 -16   2   1      494.63      450.37     12.26 o 
 -14   2   1      185.45      268.47      5.49 o 
 -12   2   1      252.70      270.92      4.66 o 
 -10   2   1       41.45       30.01      3.12 o 
  -8   2   1     1931.30     1923.30     11.00 o 
  -6   2   1      737.15      732.40      4.56 o 
  -4   2   1     1207.98     1126.15      7.10 o 
  -2   2   1     5370.61     5316.43     30.95 o 
   0   2   1      532.34      593.24      4.23 o 
   2   2   1      440.47      761.47      4.33 o 
   4   2   1      293.12      402.66      3.62 o 
   6   2   1      169.79      216.54      2.33 o 
   8   2   1       69.45      196.19      3.28 o 
  10   2   1        3.20        4.58      2.38 o 
  12   2   1      798.98      810.36      6.22 o 
  14   2   1     1999.34     2019.57     12.41 o 
  16   2   1      270.21      257.29      4.32 o 
  18   2   1      343.02      337.89      4.96 o 
  20   2   1       31.79       51.84      3.59 o 
  22   2   1      137.44      154.83      4.65 o 
 -21   3   1      732.58      843.88     11.56 o 
 -19   3   1      319.57      339.85      6.26 o 
 -17   3   1        0.25        4.89      3.61 o 
 -15   3   1      305.66      244.85      5.27 o 
 -13   3   1      336.00      322.35      4.21 o 
 -11   3   1      381.27      402.02      4.09 o 
  -9   3   1     1981.62     1860.70     11.85 o 
  -7   3   1      554.66      611.62      5.19 o 
  -5   3   1     1014.73     1134.66      8.27 o 
  -3   3   1      424.24      402.44      3.85 o 
  -1   3   1     1037.47     1139.88      7.85 o 
   1   3   1     1789.46     1988.64     12.67 o 
   3   3   1        7.80       29.20      1.72 o 
   5   3   1      862.12      808.54      6.08 o 
   7   3   1     2478.39     2432.00     13.38 o 
   9   3   1      243.73      318.80      3.78 o 
  11   3   1        2.20       22.85      5.60 o 
  13   3   1      782.41      747.17      5.66 o 
  15   3   1       23.25       48.81      3.25 o 
  17   3   1      115.08      108.08      4.22 o 
  19   3   1        0.83        4.73      3.44 o 
 -18   4   1        6.05        3.46      3.57 o 
 -16   4   1       71.92      125.47      4.65 o 
 -14   4   1        0.71        5.68      3.43 o 
 -12   4   1      264.09      250.54      4.14 o 
 -10   4   1      141.00      155.48      3.61 o 
  -8   4   1      529.33      558.86      5.47 o 
  -6   4   1      842.09      763.73      6.98 o 
  -4   4   1       36.56      133.22      3.41 o 
  -2   4   1       72.28       97.22      2.82 o 
   0   4   1       70.40       47.71      2.76 o 
   2   4   1      361.80      335.71      3.93 o 
   4   4   1     1644.61     1650.72     11.84 o 
   6   4   1       29.79       79.41      3.97 o 
   8   4   1      426.79      444.45      4.19 o 
  10   4   1      219.13      237.48      3.44 o 
  12   4   1       22.58       34.78      4.03 o 
  14   4   1       39.35       27.15      2.23 o 
  16   4   1      694.12      773.28     10.85 o 
  18   4   1        2.17       -0.01      5.63 o 
 -13   5   1     1055.40     1148.44     12.35 o 
 -11   5   1       96.18       95.32      4.00 o 
  -9   5   1      127.96      118.51      3.48 o 
  -7   5   1      417.43      449.12      5.82 o 
  -5   5   1     1143.31     1139.81     10.23 o 
  -3   5   1        9.20      137.40      3.29 o 
  -1   5   1       30.80       83.43      2.96 o 
   1   5   1      984.49      895.41      6.74 o 
   3   5   1     2180.06     2095.17     23.73 o 
   5   5   1      902.59      954.11      9.23 o 
   7   5   1      863.91      853.38      7.96 o 
   9   5   1       26.80       25.54      2.48 o 
  11   5   1       24.02       17.06      4.91 o 
  13   5   1       92.71      156.10      7.82 o 
  -6   6   1      747.01      735.72      7.77 o 
  -4   6   1      289.34      308.37      5.28 o 
  -2   6   1        2.06        1.67      2.91 o 
   0   6   1      456.24      477.79      5.28 o 
   2   6   1       26.56       33.78      5.96 o 
   4   6   1        1.23        6.54      3.90 o 
   6   6   1      101.99      154.84      6.75 o 
 -22   0   2      164.73      156.61      7.37 o 
 -20   0   2     1293.84     1206.41     13.42 o 
 -18   0   2      102.56       93.64      5.44 o 
 -16   0   2      727.22      643.16      8.67 o 
 -14   0   2      361.37      361.58      8.69 o 
 -12   0   2     4835.24     4546.12     40.07 o 
 -10   0   2       50.67      275.01      5.53 o 
  -8   0   2       68.40       55.35      3.14 o 
  -6   0   2       11.79        3.49      2.36 o 
  -4   0   2    13686.53    13892.20    117.74 o 
  -2   0   2      590.20      660.34     59.09 o 
   0   0   2     4684.07     4726.57     28.83 o 
   2   0   2     2593.57     2348.04     12.63 o 
   4   0   2     3888.79     4884.56     55.43 o 
   6   0   2      120.23      131.31      3.73 o 
   8   0   2      125.47      180.36      3.00 o 
  10   0   2     4727.69     4783.29     33.03 o 
  12   0   2        7.88      236.76      9.49 o 
  14   0   2      436.39      397.28      6.41 o 
  16   0   2      503.03      487.50     10.69 o 
  18   0   2       15.05        6.80      4.73 o 
  20   0   2      154.32      197.24      6.97 o 
  22   0   2       37.11       55.01      5.10 o 
 -23   1   2        5.56        2.77      3.46 o 
 -21   1   2       60.84       87.30      4.53 o 
 -19   1   2       99.49       88.39      3.80 o 
 -17   1   2     2318.62     2227.86     14.35 o 
 -15   1   2      247.80      221.70      3.95 o 
 -13   1   2       37.13       47.37      3.09 o 
 -11   1   2     1714.24     1742.88     10.81 o 
  -9   1   2      130.85      139.65      2.37 o 
  -7   1   2     4266.93     4527.23     42.31 o 
  -5   1   2      252.86      330.84     13.58 o 
  -3   1   2     5236.10     5166.34     29.02 o 
  -1   1   2    24603.54    23466.67    428.68 o 
   1   1   2    11361.76    10917.50     56.22 o 
   3   1   2      191.52      481.68      5.76 o 
   5   1   2     2482.58     2385.93     11.74 o 
   7   1   2     4940.19     5215.73     30.13 o 
   9   1   2       21.66       28.01      2.77 o 
  11   1   2      727.92      832.80      6.76 o 
  13   1   2      259.57      244.29      3.62 o 
  15   1   2        0.24        2.67      2.97 o 
  17   1   2     1273.04     1230.82      8.57 o 
  19   1   2       43.36       55.52      3.43 o 
  21   1   2      378.31      395.67      5.21 o 
  23   1   2       12.02        9.28      3.50 o 
 -22   2   2      238.27      248.08      7.63 o 
 -20   2   2       40.58       33.78      4.70 o 
 -18   2   2        3.40       23.92     10.76 o 
 -16   2   2      974.42     1010.93      9.15 o 
 -14   2   2       88.01       74.57      3.96 o 
 -12   2   2      443.05      469.97      6.07 o 
 -10   2   2      162.93      135.09      3.51 o 
  -8   2   2     1552.79     1688.73     10.42 o 
  -6   2   2      960.81      974.54      5.30 o 
  -4   2   2        1.98      101.10      7.91 o 
  -2   2   2     1066.28     1147.37      7.68 o 
   0   2   2     1354.80     1468.95      8.80 o 
   2   2   2        0.81       66.20      3.38 o 
   4   2   2     1882.98     1832.01      9.58 o 
   6   2   2      161.99      208.04      5.85 o 
   8   2   2     2198.45     2429.05     13.45 o 
  10   2   2       50.72       45.94      2.19 o 
  12   2   2       17.70       20.42      6.03 o 
  14   2   2       52.58       45.75      2.34 o 
  16   2   2     2490.59     2466.84     15.91 o 
  18   2   2      691.98      724.67      7.89 o 
  20   2   2       85.00       72.37      3.68 o 
  22   2   2       46.35       55.33      3.60 o 
 -21   3   2      473.64      542.72     11.25 o 
 -19   3   2      483.84      490.53      7.15 o 
 -17   3   2      283.87      351.48      5.76 o 
 -15   3   2      369.11      363.24      6.68 o 
 -13   3   2      441.05      427.00      4.77 o 
 -11   3   2        0.11       24.76      7.73 o 
  -9   3   2      609.58      570.42      4.80 o 
  -7   3   2     1101.30     1125.95      7.21 o 
  -5   3   2      271.25      312.13      4.60 o 
  -3   3   2      156.34      167.96      2.73 o 
  -1   3   2        7.54       14.07      1.61 o 
   1   3   2        9.64       13.87      1.42 o 
   3   3   2       82.00      100.00      1.81 o 
   5   3   2       24.76       34.39      3.41 o 
   7   3   2      136.90      180.38      2.66 o 
   9   3   2        9.00       35.68      8.60 o 
  11   3   2      622.81      587.39      7.05 o 
  13   3   2        0.28       -1.62      1.62 o 
  15   3   2        5.19        1.37      1.93 o 
  17   3   2       48.74       35.42      4.29 o 
  19   3   2       46.39       84.78      6.43 o 
 -18   4   2       67.69       77.46      4.63 o 
 -16   4   2       33.39       36.07      4.42 o 
 -14   4   2      285.06      261.84      4.30 o 
 -12   4   2      438.36      470.80      5.27 o 
 -10   4   2      120.07      115.06      2.97 o 
  -8   4   2     4902.79     4923.65     28.77 o 
  -6   4   2      403.31      418.09      6.74 o 
  -4   4   2       15.40       15.16      2.42 o 
  -2   4   2      681.79      600.73      4.79 o 
   0   4   2       61.26       57.23      3.55 o 
   2   4   2       73.47       81.70      7.18 o 
   4   4   2      224.33      216.38      3.35 o 
   6   4   2      211.24      216.24      3.06 o 
   8   4   2     4509.01     4559.38     25.63 o 
  10   4   2       32.76       34.70      1.63 o 
  12   4   2      330.04      356.79      6.13 o 
  14   4   2      406.46      387.93      8.84 o 
  16   4   2       16.23       12.21      7.11 o 
  18   4   2        2.38       -0.61     16.58 o 
 -13   5   2      143.77      152.15      4.03 o 
 -11   5   2        1.01        2.62      2.62 o 
  -9   5   2        0.06        1.89      2.83 o 
  -7   5   2       35.26       60.18      3.63 o 
  -5   5   2       41.88       55.79      3.60 o 
  -3   5   2       39.86       57.82      4.04 o 
  -1   5   2       31.77       25.06      3.49 o 
   1   5   2      139.02      135.35      3.44 o 
   3   5   2       39.54       46.53      3.15 o 
   5   5   2      110.87      105.91      3.21 o 
   7   5   2      383.99      390.51      4.74 o 
   9   5   2      151.31      149.58      5.78 o 
  11   5   2      164.01      156.91      9.26 o 
  13   5   2      583.64      586.76     12.40 o 
  -6   6   2       10.79       15.75      4.39 o 
  -4   6   2       31.13       57.84      7.27 o 
  -2   6   2      123.55      164.90     17.33 o 
   0   6   2      151.19      151.72      4.14 o 
   2   6   2     1205.78     1187.06     11.63 o 
   4   6   2      355.14      364.97      7.44 o 
   6   6   2       72.12       53.77      5.89 o 
 -23   1   3       21.21       32.89      4.53 o 
 -21   1   3     1010.40     1060.67     10.36 o 
 -19   1   3        0.68        0.28      2.33 o 
 -17   1   3       53.16       66.51      4.17 o 
 -15   1   3     1108.78     1079.60      9.07 o 
 -13   1   3      978.70      953.99      7.47 o 
 -11   1   3      410.58      407.08      9.44 o 
  -9   1   3       68.97       68.06      3.57 o 
  -7   1   3     1590.31     1545.74     10.16 o 
  -5   1   3    18731.90    19106.88    145.78 o 
  -3   1   3     6592.51     6494.29     54.37 o 
  -1   1   3     9593.48     9618.58     56.45 o 
   1   1   3      608.53      594.75      4.62 o 
   3   1   3     1058.29      928.48      7.18 o 
   5   1   3       86.02       82.31      2.04 o 
   7   1   3       21.99       12.92      1.50 o 
   9   1   3     3750.86     3883.90     18.96 o 
  11   1   3     1792.73     1693.76      9.98 o 
  13   1   3      263.48      270.01      4.95 o 
  15   1   3     3386.26     3234.04     17.99 o 
  17   1   3       68.14       47.99      3.46 o 
  19   1   3       57.57       54.45      3.37 o 
  21   1   3        0.35       -0.53      2.79 o 
  23   1   3       12.51       12.76      5.22 o 
 -22   2   3       26.09       27.66      4.77 o 
 -20   2   3       11.93        7.52      3.61 o 
 -18   2   3       60.74       51.75      5.00 o 
 -16   2   3       52.13       67.41      4.21 o 
 -14   2   3       23.90       31.28      3.14 o 
 -12   2   3      225.83      196.77      4.34 o 
 -10   2   3     1274.35     1229.39      9.79 o 
  -8   2   3      476.66      553.98     16.88 o 
  -6   2   3      399.73      451.25      3.90 o 
  -4   2   3      185.43      175.48      6.30 o 
  -2   2   3     1549.95     1564.18     10.29 o 
   0   2   3      446.55      366.30      4.70 o 
   2   2   3      487.92      534.01     16.47 o 
   4   2   3     1609.62     1736.01     13.36 o 
   6   2   3      491.65      515.62      4.78 o 
   8   2   3     2269.88     2294.48     13.87 o 
  10   2   3       40.01       30.66      5.69 o 
  12   2   3       64.14       47.74      1.98 o 
  14   2   3       44.51       62.13      2.50 o 
  16   2   3        2.69        1.02      2.00 o 
  18   2   3      219.00      221.35      3.88 o 
  20   2   3      228.62      251.88      5.15 o 
  22   2   3        3.21        3.11      4.18 o 
 -19   3   3       84.14       72.34      4.45 o 
 -17   3   3        1.30        1.53      2.91 o 
 -15   3   3      178.96      214.14      4.34 o 
 -13   3   3        1.36        3.21      2.09 o 
 -11   3   3      196.12      233.04     17.69 o 
  -9   3   3      375.33      328.94      3.89 o 
  -7   3   3      271.40      306.33     15.34 o 
  -5   3   3     1803.29     1667.91     15.53 o 
  -3   3   3      244.91      234.97      5.50 o 
  -1   3   3        8.47        4.06      1.68 o 
   1   3   3        8.73        4.55      1.44 o 
   3   3   3      661.70      616.06      4.60 o 
   5   3   3     1482.89     1493.27      8.45 o 
   7   3   3     1035.56     1008.77      8.96 o 
   9   3   3       14.12       10.24      1.03 o 
  11   3   3     2493.73     2443.67     26.78 o 
  13   3   3        3.94        3.44      1.90 o 
  15   3   3       53.46       34.71      2.65 o 
  17   3   3      164.28      143.30     14.43 o 
  19   3   3      128.54      143.32      7.12 o 
 -18   4   3       24.84       21.06      3.97 o 
 -16   4   3       59.24       80.58      4.78 o 
 -14   4   3      699.63      691.12      9.54 o 
 -12   4   3       27.95       36.02      4.40 o 
 -10   4   3        0.45        0.79      2.24 o 
  -8   4   3     1236.42     1162.15      8.42 o 
  -6   4   3       63.74       79.20     11.17 o 
  -4   4   3      283.00      287.41      9.98 o 
  -2   4   3      127.99      144.22     16.33 o 
   0   4   3       48.36       77.51      4.34 o 
   2   4   3     1242.14     1262.71      9.62 o 
   4   4   3      535.19      518.53      5.58 o 
   6   4   3     1013.74      948.51      6.62 o 
   8   4   3      311.37      335.17      5.92 o 
  10   4   3      465.42      456.60      6.76 o 
  12   4   3      133.80      144.98      4.48 o 
  14   4   3      519.49      491.03      9.95 o 
  16   4   3       62.85       67.62      7.44 o 
 -13   5   3      134.44      146.91      4.27 o 
 -11   5   3        0.09        2.08      2.69 o 
  -9   5   3      117.26      108.26      3.30 o 
  -7   5   3      126.26      130.20      4.13 o 
  -5   5   3        1.28        1.63      2.45 o 
  -3   5   3      585.22      531.43      5.88 o 
  -1   5   3     1706.47     1593.38     10.50 o 
   1   5   3       59.85       52.90      2.79 o 
   3   5   3      149.69      142.24      3.62 o 
   5   5   3       63.77       68.50      3.75 o 
   7   5   3       96.40       96.88      6.90 o 
   9   5   3        8.09        9.68      4.87 o 
  11   5   3        0.89        3.23      4.33 o 
  13   5   3      316.76      307.25      8.20 o 
  -6   6   3        0.18       16.29      9.04 o 
  -4   6   3       10.59       17.50      3.43 o 
  -2   6   3        0.48       -1.66      2.26 o 
   0   6   3      172.17      179.07      4.32 o 
   2   6   3      144.08      132.96      7.16 o 
   4   6   3      396.75      420.47      8.15 o 
 -22   0   4     1407.93     1442.82     19.47 o 
 -20   0   4     1142.76     1148.68     14.82 o 
 -18   0   4      125.06      122.11      5.00 o 
 -16   0   4     4469.49     4287.61     40.47 o 
 -14   0   4     3586.55     3447.61     32.45 o 
 -12   0   4      205.61      212.94      5.95 o 
 -10   0   4      792.89      694.34      8.69 o 
  -8   0   4      791.86      709.99      8.16 o 
  -6   0   4     2923.20     2802.46     23.47 o 
  -4   0   4     7466.65     7183.07     59.25 o 
  -2   0   4     1950.45     1887.08     22.01 o 
   0   0   4    63731.13    64112.59    624.71 o 
   2   0   4    13362.77    13163.96     95.37 o 
   4   0   4      362.04      322.78      3.07 o 
   6   0   4     4177.60     4483.02     30.07 o 
   8   0   4      134.65       86.04      2.43 o 
  10   0   4       31.38       20.54      2.53 o 
  12   0   4      642.12      593.06      6.93 o 
  14   0   4     1545.92     1363.08     13.46 o 
  16   0   4     2656.61     2519.47     21.72 o 
  18   0   4     1024.16     1009.37     11.29 o 
  20   0   4       50.86       58.27      4.87 o 
  22   0   4     1277.12     1365.84     14.02 o 
 -23   1   4      611.85      604.29      8.12 o 
 -21   1   4      205.25      200.07      5.39 o 
 -19   1   4      355.18      341.43      5.94 o 
 -17   1   4       76.80       69.24      3.88 o 
 -15   1   4      215.30      183.89      3.99 o 
 -13   1   4      812.69      756.36      7.28 o 
 -11   1   4      313.42      292.22      4.15 o 
  -9   1   4      495.95      447.04      4.70 o 
  -7   1   4       39.78       37.58      3.91 o 
  -5   1   4     1252.17     1215.93      7.52 o 
  -3   1   4     3078.77     3025.12     20.52 o 
  -1   1   4     1613.81     1506.48     17.30 o 
   1   1   4     2971.84     2693.83     16.41 o 
   3   1   4       56.06       91.43      1.90 o 
   5   1   4      188.60      196.20      1.94 o 
   7   1   4     1076.33     1141.72      6.27 o 
   9   1   4     1615.39     1770.85      9.04 o 
  11   1   4      668.00      718.05      4.99 o 
  13   1   4       21.58       24.62      2.18 o 
  15   1   4     2149.54     2020.27     11.74 o 
  17   1   4      249.61      251.82      3.87 o 
  19   1   4      134.45      145.48      4.21 o 
  21   1   4       15.22       11.43      3.27 o 
 -22   2   4      128.21      138.22      5.55 o 
 -20   2   4       16.87       40.04      4.45 o 
 -18   2   4      118.55      131.83      4.47 o 
 -16   2   4      112.79      119.01      4.17 o 
 -14   2   4     1519.40     1327.18     10.00 o 
 -12   2   4      306.94      298.41      4.90 o 
 -10   2   4        5.56       14.85      3.19 o 
  -8   2   4      846.13      912.60      7.41 o 
  -6   2   4     1775.26     1864.39     11.59 o 
  -4   2   4     3610.55     3832.00     22.10 o 
  -2   2   4      979.02     1017.28      7.56 o 
   0   2   4     3486.31     3646.80     45.34 o 
   2   2   4      720.18      768.35      4.53 o 
   4   2   4      236.77      419.99      6.38 o 
   6   2   4      335.97      362.59     23.28 o 
   8   2   4      869.70      880.44      5.80 o 
  10   2   4        8.09        3.56      1.73 o 
  12   2   4      893.89      763.98      5.23 o 
  14   2   4      260.04      242.49      3.34 o 
  16   2   4     1054.68      908.38      8.15 o 
  18   2   4       10.84       13.49      2.66 o 
  20   2   4        0.23        0.13      2.35 o 
 -19   3   4        1.54        2.13      3.41 o 
 -17   3   4      256.66      240.02      6.59 o 
 -15   3   4       68.47       60.84      4.36 o 
 -13   3   4        0.18        0.98      3.11 o 
 -11   3   4      317.34      280.91      5.01 o 
  -9   3   4      960.67      833.99      6.38 o 
  -7   3   4      160.83      171.08      2.87 o 
  -5   3   4      282.18      236.80      3.30 o 
  -3   3   4      661.59      637.67      4.47 o 
  -1   3   4     2372.31     2540.06     15.34 o 
   1   3   4      190.58      177.36      2.79 o 
   3   3   4       47.21       62.41      4.68 o 
   5   3   4      654.76      660.71      8.20 o 
   7   3   4      231.81      237.63      5.30 o 
   9   3   4      225.82      212.84      6.51 o 
  11   3   4      282.48      301.27      5.89 o 
  13   3   4      672.31      660.93     13.08 o 
  15   3   4      263.58      250.32      5.04 o 
  17   3   4       88.03       98.25      7.97 o 
  19   3   4      195.42      157.35     10.19 o 
 -16   4   4      312.89      313.14      7.13 o 
 -14   4   4       85.05      105.55      4.49 o 
 -12   4   4      615.70      583.38      6.01 o 
 -10   4   4       40.08       31.88      3.66 o 
  -8   4   4      525.85      460.12      5.88 o 
  -6   4   4      182.64      167.89      3.68 o 
  -4   4   4     1817.30     1752.41     12.43 o 
  -2   4   4       46.87       31.83      4.87 o 
   0   4   4       93.51       86.86      2.73 o 
   2   4   4     2151.46     2056.05     12.32 o 
   4   4   4       37.19       37.06      2.66 o 
   6   4   4      548.90      539.53      7.61 o 
   8   4   4       57.71       61.70      7.16 o 
  10   4   4      298.66      293.95      7.86 o 
  12   4   4      338.08      299.82     12.02 o 
  14   4   4       36.86       35.65      5.46 o 
  16   4   4      365.69      395.40     10.12 o 
 -13   5   4      100.67      124.78      4.12 o 
 -11   5   4        0.53       -0.56      2.46 o 
  -9   5   4      179.02      182.85      4.49 o 
  -7   5   4       32.08       49.29      4.12 o 
  -5   5   4      149.48      131.30      3.42 o 
  -3   5   4       38.51       54.48      9.08 o 
  -1   5   4      643.01      604.58      5.50 o 
   1   5   4      688.48      647.12      7.12 o 
   3   5   4      904.66      912.83      7.75 o 
   5   5   4       44.26       51.24      4.90 o 
   7   5   4      265.61      255.18      7.73 o 
   9   5   4      514.75      527.25      9.96 o 
  11   5   4       47.07       54.60      5.82 o 
  13   5   4       71.30       97.34      7.56 o 
  -4   6   4        8.68       13.52      3.30 o 
  -2   6   4       43.42       47.78      3.15 o 
   0   6   4       53.76       68.87      5.45 o 
   2   6   4       36.61       25.84      5.67 o 
   4   6   4      112.39      148.65      7.42 o 
 -21   1   5       52.93       55.80      4.35 o 
 -19   1   5        1.27        2.54      2.82 o 
 -17   1   5      947.95      949.95      8.34 o 
 -15   1   5       16.58       13.35      2.60 o 
 -13   1   5     1915.01     1843.03     12.44 o 
 -11   1   5      264.09      260.26      4.15 o 
  -9   1   5     3050.89     3075.20     19.25 o 
  -7   1   5       43.99       32.72      2.03 o 
  -5   1   5     3371.96     3402.27     44.88 o 
  -3   1   5     1099.92     1172.51      8.88 o 
  -1   1   5       68.62       62.53      1.33 o 
   1   1   5        3.57        2.69      0.82 o 
   3   1   5     5039.23     5214.61     44.12 o 
   5   1   5      544.03      522.91      3.27 o 
   7   1   5     1823.32     1810.20      8.66 o 
   9   1   5     1009.27      931.33      5.51 o 
  11   1   5      429.84      439.16      3.58 o 
  13   1   5       84.57       66.17      2.86 o 
  15   1   5      392.50      383.70      5.09 o 
  17   1   5      174.81      147.09      3.55 o 
  19   1   5      232.42      258.45      4.88 o 
  21   1   5       10.61        9.83      3.14 o 
 -22   2   5     1077.06     1202.70     20.83 o 
 -20   2   5       76.24       90.52      8.27 o 
 -18   2   5       66.50       70.98      4.62 o 
 -16   2   5      184.57      165.64      4.44 o 
 -14   2   5        3.26        5.05      2.33 o 
 -12   2   5       96.82      105.80      3.19 o 
 -10   2   5       39.74       36.82      2.01 o 
  -8   2   5       81.78      115.43      3.53 o 
  -6   2   5     3730.88     3630.16     26.42 o 
  -4   2   5     1747.21     1661.60      9.79 o 
  -2   2   5     2195.82     2112.88     20.86 o 
   0   2   5      240.04      208.88      2.97 o 
   2   2   5      594.17      608.48     14.63 o 
   4   2   5       74.19       84.23      4.23 o 
   6   2   5      251.37      255.20      4.54 o 
   8   2   5       19.51       31.00      2.90 o 
  10   2   5      271.32      260.96      4.16 o 
  12   2   5      502.35      475.59      4.20 o 
  14   2   5      532.67      505.82      4.38 o 
  16   2   5        8.10       18.89      2.14 o 
  18   2   5       11.44        4.90      2.25 o 
  20   2   5        4.48        2.94      2.86 o 
 -19   3   5       59.14       51.89      7.43 o 
 -17   3   5        0.55       -0.11      2.61 o 
 -15   3   5      471.70      422.51      5.40 o 
 -13   3   5      612.78      559.41      5.59 o 
 -11   3   5        2.43        1.27      2.47 o 
  -9   3   5     4504.77     4312.61     27.74 o 
  -7   3   5      313.62      302.39      9.12 o 
  -5   3   5        8.05       14.52      1.56 o 
  -3   3   5      198.51      186.97      2.42 o 
  -1   3   5      307.98      331.42      3.68 o 
   1   3   5     1591.06     1619.32      9.29 o 
   3   3   5       68.85       80.77      4.26 o 
   5   3   5      203.54      166.64      6.25 o 
   7   3   5     3532.88     3408.54     27.14 o 
   9   3   5      114.53      111.06     20.61 o 
  11   3   5       29.02       28.68      3.74 o 
  13   3   5     1476.03     1448.88     13.02 o 
  15   3   5       21.53       16.52      4.50 o 
  17   3   5       26.88       27.27      4.64 o 
  19   3   5        3.20        1.53      4.19 o 
 -16   4   5        1.10       -0.29      3.52 o 
 -14   4   5       17.87       18.94      3.60 o 
 -12   4   5      154.92      135.33      4.79 o 
 -10   4   5      480.84      510.24      6.02 o 
  -8   4   5      206.21      183.54      4.72 o 
  -6   4   5      476.44      512.74      5.20 o 
  -4   4   5      163.17      151.02      2.93 o 
  -2   4   5      271.41      260.87      3.35 o 
   0   4   5      607.39      547.23      5.06 o 
   2   4   5       18.35       21.59      1.13 o 
   4   4   5      128.78      123.02      5.69 o 
   6   4   5     1108.70     1094.81     11.99 o 
   8   4   5      209.13      197.19      6.69 o 
  10   4   5     1614.03     1536.84     19.76 o 
  12   4   5       54.67       50.92      5.92 o 
  14   4   5      166.29      155.90      7.55 o 
  16   4   5      186.12      179.74      8.58 o 
 -13   5   5     1182.60     1295.48     11.74 o 
 -11   5   5      104.41       98.17      4.54 o 
  -9   5   5      166.08      177.27      4.74 o 
  -7   5   5      178.53      189.57      4.37 o 
  -5   5   5      294.08      288.08      4.66 o 
  -3   5   5       73.87       77.25      2.81 o 
  -1   5   5       45.05       42.74      2.24 o 
   1   5   5      373.59      338.70      4.14 o 
   3   5   5     1336.16     1285.61     13.32 o 
   5   5   5      346.20      342.62      8.38 o 
   7   5   5      280.38      265.55     11.61 o 
   9   5   5        2.65       -0.20      4.27 o 
  11   5   5        6.97       10.08      6.61 o 
  -2   6   5       33.30       27.15      4.16 o 
   0   6   5      135.51      121.13      5.50 o 
 -22   0   6        7.25       10.46      4.65 o 
 -20   0   6     1318.86     1330.57     21.12 o 
 -18   0   6       94.65      101.63      9.52 o 
 -16   0   6      945.73      825.85     13.22 o 
 -14   0   6      326.97      307.71      7.78 o 
 -12   0   6     2325.50     2185.47     23.63 o 
 -10   0   6      451.35      434.78      7.38 o 
  -8   0   6      307.99      324.74      8.78 o 
  -6   0   6     2071.08     2003.26     17.80 o 
  -4   0   6     1059.50     1137.93     18.48 o 
  -2   0   6      786.47      911.10      8.48 o 
   0   0   6     3263.27     3250.39     26.23 o 
   2   0   6     2079.24     2213.45     12.88 o 
   4   0   6        0.52        2.98      1.30 o 
   6   0   6      220.42      250.96      3.05 o 
   8   0   6      495.38      543.19      5.28 o 
  10   0   6     5091.65     5078.92     36.25 o 
  12   0   6      859.97      852.20      8.12 o 
  14   0   6     3070.95     2851.53     21.59 o 
  16   0   6      940.09      871.26     11.13 o 
  18   0   6       21.27       12.06      3.99 o 
  20   0   6        1.23        0.40      4.28 o 
 -21   1   6       16.53       19.25      3.93 o 
 -19   1   6        4.54        9.19      3.88 o 
 -17   1   6      461.21      443.07      5.57 o 
 -15   1   6     1861.83     1720.99     12.00 o 
 -13   1   6      562.52      523.31      6.07 o 
 -11   1   6     1192.65     1220.52      9.37 o 
  -9   1   6      319.56      272.47      3.37 o 
  -7   1   6     1901.27     1853.97     11.36 o 
  -5   1   6      179.16      213.60      2.07 o 
  -3   1   6     1326.18     1298.36      9.48 o 
  -1   1   6     1372.35     1476.85     12.72 o 
   1   1   6      711.23      730.68      4.56 o 
   3   1   6     1225.75     1467.19      7.92 o 
   5   1   6     3021.35     2942.22     15.10 o 
   7   1   6      893.98      769.40      4.48 o 
   9   1   6      707.84      662.83      4.24 o 
  11   1   6      125.85      113.04      2.63 o 
  13   1   6     1085.12     1082.04      7.25 o 
  15   1   6       32.21       32.38      2.22 o 
  17   1   6      205.06      186.40      3.46 o 
  19   1   6      183.16      170.12      4.48 o 
  21   1   6      201.07      203.06      4.79 o 
 -20   2   6        7.82       12.41      3.93 o 
 -18   2   6      906.78      871.24     10.75 o 
 -16   2   6       23.09       27.02      3.16 o 
 -14   2   6      185.01      174.80      4.48 o 
 -12   2   6       90.45       97.65      2.90 o 
 -10   2   6        3.84       19.91      2.55 o 
  -8   2   6        8.21       10.15      2.45 o 
  -6   2   6     5290.85     5140.83     36.36 o 
  -4   2   6     2076.98     2019.71     17.52 o 
  -2   2   6      206.08      222.34      3.04 o 
   0   2   6      582.19      543.67      3.82 o 
   2   2   6        3.76        2.24      0.53 o 
   4   2   6     1621.03     1526.20     13.07 o 
   6   2   6      393.78      451.26     14.73 o 
   8   2   6     1689.19     1682.12     12.13 o 
  10   2   6      244.77      253.22      6.52 o 
  12   2   6      584.45      528.95      3.75 o 
  14   2   6       69.42       78.75      2.48 o 
  16   2   6      854.62      828.22      6.54 o 
  18   2   6      116.81      119.05      4.53 o 
  20   2   6       74.98      113.89      6.96 o 
 -19   3   6       74.64       73.85      4.60 o 
 -17   3   6        6.62        5.29      2.99 o 
 -15   3   6       57.61       44.68      2.92 o 
 -13   3   6      447.70      417.28      6.04 o 
 -11   3   6       66.08       64.49      4.45 o 
  -9   3   6      320.28      282.93      5.09 o 
  -7   3   6      381.70      359.58      9.66 o 
  -5   3   6      189.86      190.59      3.14 o 
  -3   3   6       18.29       14.16      1.06 o 
  -1   3   6      971.11      958.97     11.37 o 
   1   3   6      818.73      758.93      6.92 o 
   3   3   6      145.23      121.38      4.96 o 
   5   3   6       97.81       95.05      9.01 o 
   7   3   6      286.65      256.30      5.78 o 
   9   3   6       25.12       19.48      5.49 o 
  11   3   6      102.64      104.68      5.23 o 
  13   3   6       25.24       23.96      4.97 o 
  15   3   6       25.85       22.95      5.23 o 
  17   3   6      285.75      280.21      6.26 o 
 -16   4   6      190.84      208.61      6.91 o 
 -14   4   6       17.30       11.33      4.28 o 
 -12   4   6      128.76      146.41      5.60 o 
 -10   4   6      213.65      222.45      4.72 o 
  -8   4   6      863.50      870.27      6.41 o 
  -6   4   6     1365.85     1268.57      9.25 o 
  -4   4   6        2.89        4.50      1.56 o 
  -2   4   6      512.26      444.65      3.73 o 
   0   4   6      404.59      352.32      3.71 o 
   2   4   6      448.41      407.51     14.18 o 
   4   4   6      801.91      805.95     16.93 o 
   6   4   6      384.61      362.21      8.00 o 
   8   4   6      951.33      858.35     10.76 o 
  10   4   6      374.71      392.37     13.44 o 
  12   4   6       92.19       89.43      6.31 o 
  14   4   6      133.46      136.63      6.88 o 
  16   4   6       89.90       67.44      7.90 o 
 -11   5   6       80.30       77.02      4.74 o 
  -9   5   6       27.64       29.29      3.53 o 
  -7   5   6        2.65        4.88      2.61 o 
  -5   5   6      239.82      242.44      5.68 o 
  -3   5   6      292.06      313.13      4.42 o 
  -1   5   6       70.22       78.63      2.48 o 
   1   5   6       10.22       13.38      4.42 o 
   3   5   6        0.78       -2.03      4.01 o 
   5   5   6        1.99        2.76      4.80 o 
   7   5   6       28.77       47.89      8.68 o 
   9   5   6       33.09       31.91      6.41 o 
  11   5   6       30.37       35.09      6.08 o 
 -21   1   7     1132.27     1228.51     12.59 o 
 -19   1   7       96.75       90.29      5.89 o 
 -17   1   7      175.12      162.71      4.54 o 
 -15   1   7       13.48        8.27      3.40 o 
 -13   1   7        1.31        1.28      1.99 o 
 -11   1   7      359.94      376.82      6.30 o 
  -9   1   7        8.07       15.96      2.17 o 
  -7   1   7      914.59      951.20      6.66 o 
  -5   1   7     1758.10     1664.88     10.94 o 
  -3   1   7       18.39       23.68      3.46 o 
  -1   1   7     1418.91     1496.01     15.89 o 
   1   1   7       36.81       33.01      1.38 o 
   3   1   7       76.83       73.84      1.89 o 
   5   1   7        9.84       30.58      1.69 o 
   7   1   7      252.97      282.57      2.55 o 
   9   1   7     1007.99      914.76      5.76 o 
  11   1   7      202.17      202.13      3.18 o 
  13   1   7      443.89      415.32      4.15 o 
  15   1   7      125.97      121.51      3.12 o 
  17   1   7      165.41      186.25      4.56 o 
  19   1   7        1.21        3.86      2.66 o 
  21   1   7       53.51       89.05      5.62 o 
 -20   2   7        3.16        3.01      3.59 o 
 -18   2   7        7.77        7.29      3.05 o 
 -16   2   7      398.27      411.87      5.96 o 
 -14   2   7      270.79      248.94      6.21 o 
 -12   2   7      538.96      473.82      5.55 o 
 -10   2   7      942.38      925.08     13.58 o 
  -8   2   7      150.17      174.27      4.56 o 
  -6   2   7      435.04      425.22      6.78 o 
  -4   2   7       14.51       31.74      2.49 o 
  -2   2   7     1702.84     1692.65     12.61 o 
   0   2   7       65.98       38.89      4.70 o 
   2   2   7      142.85      116.90      1.85 o 
   4   2   7      648.71      684.77      9.70 o 
   6   2   7        0.54        1.56      1.94 o 
   8   2   7        8.85       22.67      5.85 o 
  10   2   7      536.49      540.65      7.29 o 
  12   2   7      259.00      254.55      2.84 o 
  14   2   7      100.68       91.91      3.35 o 
  16   2   7       14.08       11.68      2.86 o 
  18   2   7       78.79       71.14      5.39 o 
 -19   3   7      357.21      396.40      9.03 o 
 -17   3   7      215.69      221.59      5.98 o 
 -15   3   7       23.61       28.11      4.56 o 
 -13   3   7      130.66      111.38      4.44 o 
 -11   3   7      189.26      141.76      4.30 o 
  -9   3   7      706.19      704.96      7.94 o 
  -7   3   7      339.14      340.74      5.39 o 
  -5   3   7     2290.08     2298.66     18.10 o 
  -3   3   7      230.88      227.25      3.55 o 
  -1   3   7      499.88      442.78      4.75 o 
   1   3   7      325.23      312.92      3.90 o 
   3   3   7       32.39       48.19     10.71 o 
   5   3   7      325.44      359.24      6.38 o 
   7   3   7      979.81      865.74     10.75 o 
   9   3   7      167.56      133.00      5.36 o 
  11   3   7     2887.30     2692.05     22.67 o 
  13   3   7       62.32       55.93      4.55 o 
  15   3   7       19.77        9.47      3.55 o 
  17   3   7      219.67      239.55      6.89 o 
 -16   4   7       30.82       59.03      5.15 o 
 -14   4   7      403.58      432.57      6.86 o 
 -12   4   7       39.04       36.44      4.19 o 
 -10   4   7      260.86      278.14      5.68 o 
  -8   4   7      604.61      643.46      6.88 o 
  -6   4   7      249.17      242.62      3.51 o 
  -4   4   7      369.00      324.15      4.27 o 
  -2   4   7       88.82      104.00      2.31 o 
   0   4   7       62.92       47.50      2.59 o 
   2   4   7      187.75      190.63      5.79 o 
   4   4   7       14.23       22.26      4.96 o 
   6   4   7        6.32        7.30      4.77 o 
   8   4   7     1105.44     1079.79     15.15 o 
  10   4   7       79.40       99.13      5.92 o 
  12   4   7       96.49      100.87      9.44 o 
  14   4   7      158.49      139.36      7.22 o 
 -11   5   7      262.20      292.74      6.38 o 
  -9   5   7        9.02        9.16      3.25 o 
  -7   5   7        0.95       -0.39      3.01 o 
  -5   5   7      516.49      476.60      8.53 o 
  -3   5   7      125.37      122.97      2.95 o 
  -1   5   7      792.69      734.67      6.86 o 
   1   5   7      496.15      517.51      9.66 o 
   3   5   7      154.10      142.31     12.12 o 
   5   5   7      196.66      217.50      7.26 o 
   7   5   7     1025.72     1108.23     13.38 o 
   9   5   7      150.11      152.82      7.48 o 
 -20   0   8       21.88       23.74      4.91 o 
 -18   0   8     1385.42     1370.52     20.84 o 
 -16   0   8        3.17        5.73      6.55 o 
 -14   0   8     4840.39     4719.95     44.97 o 
 -12   0   8       74.99       78.36      5.63 o 
 -10   0   8      226.40      265.99      9.83 o 
  -8   0   8     1735.53     1726.75     24.35 o 
  -6   0   8      109.82      113.01      6.45 o 
  -4   0   8     4377.00     4289.60     52.77 o 
  -2   0   8     5951.96     5620.35     38.72 o 
   0   0   8     1472.64     1298.58     34.36 o 
   2   0   8    14904.85    15669.82    112.90 o 
   4   0   8        3.39        0.18      1.76 o 
   6   0   8      699.10      725.87      9.73 o 
   8   0   8       27.09       30.12      2.72 o 
  10   0   8     1578.63     1517.44     13.42 o 
  12   0   8     4921.15     4665.08     35.51 o 
  14   0   8      115.02      129.40      5.60 o 
  16   0   8      962.52      875.87     11.22 o 
  18   0   8     1465.43     1445.78     14.48 o 
  20   0   8      274.45      326.74      8.91 o 
 -21   1   8        8.41        8.61      4.12 o 
 -19   1   8        1.71        3.32      4.02 o 
 -17   1   8      165.95      174.49      4.79 o 
 -15   1   8       15.93       12.15      3.70 o 
 -13   1   8      453.69      465.93      5.26 o 
 -11   1   8       30.00       31.01      2.83 o 
  -9   1   8      390.70      344.59      4.10 o 
  -7   1   8      140.21      141.02      1.71 o 
  -5   1   8      122.20      124.45      4.01 o 
  -3   1   8      200.95      177.39     18.43 o 
  -1   1   8     1022.01     1024.44      8.58 o 
   1   1   8      878.92      879.98      5.23 o 
   3   1   8       73.78       69.39      3.18 o 
   5   1   8      106.67      100.77      2.75 o 
   7   1   8      656.59      642.24      4.23 o 
   9   1   8      485.11      496.45      9.98 o 
  11   1   8      267.97      252.70      3.05 o 
  13   1   8        0.57        1.57      1.99 o 
  15   1   8     1248.91     1161.84      8.01 o 
  17   1   8        0.90        3.38      2.19 o 
  19   1   8       10.30        9.64      2.60 o 
 -20   2   8      106.74       82.63      6.21 o 
 -18   2   8       97.97       90.52      6.58 o 
 -16   2   8        0.57        0.76      2.97 o 
 -14   2   8     1289.18     1191.27      9.53 o 
 -12   2   8      446.25      406.40      4.85 o 
 -10   2   8      122.62       98.50      4.64 o 
  -8   2   8        8.43       11.20      2.74 o 
  -6   2   8        2.24        0.42      2.15 o 
  -4   2   8      652.85      666.99      6.55 o 
  -2   2   8      195.00      203.68     16.43 o 
   0   2   8     1268.46     1182.60      6.95 o 
   2   2   8      594.49      672.66      7.93 o 
   4   2   8      773.19      777.36      7.86 o 
   6   2   8        1.60        2.52      2.53 o 
   8   2   8      190.29      169.76      4.19 o 
  10   2   8       15.22       10.48      3.19 o 
  12   2   8      101.72      104.55      4.12 o 
  14   2   8       13.54        5.21      1.01 o 
  16   2   8      455.54      475.42      7.19 o 
  18   2   8       21.93       32.56      5.19 o 
 -17   3   8      248.60      227.14      6.95 o 
 -15   3   8       49.00       58.71      4.52 o 
 -13   3   8        8.71        5.13      4.07 o 
 -11   3   8       58.64       49.20      3.75 o 
  -9   3   8       79.77       69.54      3.97 o 
  -7   3   8     2256.78     2119.70     17.70 o 
  -5   3   8     1520.83     1376.05     15.99 o 
  -3   3   8     1162.88     1099.52     11.84 o 
  -1   3   8      171.28      186.86      1.53 o 
   1   3   8     1392.96     1355.77      9.33 o 
   3   3   8      584.40      605.17      8.20 o 
   5   3   8      846.85      867.51     26.56 o 
   7   3   8      127.95      106.80      8.96 o 
   9   3   8        5.28        1.30      2.85 o 
  11   3   8      330.37      344.06      6.29 o 
  13   3   8      308.85      291.36      5.50 o 
  15   3   8      253.51      244.08      5.60 o 
  17   3   8        0.42        2.26      3.92 o 
 -14   4   8      420.21      438.34      7.10 o 
 -12   4   8       84.17       98.42      5.01 o 
 -10   4   8       49.59       37.76      3.99 o 
  -8   4   8      250.61      233.63      5.21 o 
  -6   4   8      100.45       87.69      4.34 o 
  -4   4   8      933.29      960.72     12.71 o 
  -2   4   8       24.90       22.65      2.33 o 
   0   4   8       57.98       54.43      2.65 o 
   2   4   8     1529.51     1514.61     14.80 o 
   4   4   8       11.46       13.00      4.37 o 
   6   4   8      519.03      535.67      9.80 o 
   8   4   8       64.36       69.09      5.72 o 
  10   4   8      407.39      402.68     11.01 o 
  12   4   8        1.94        0.45      4.59 o 
  14   4   8       41.49       35.84      5.77 o 
  -9   5   8       42.04       43.59      3.94 o 
  -7   5   8        7.46        9.59      3.56 o 
  -5   5   8       71.61       64.85      4.10 o 
  -3   5   8        1.65        3.08      2.67 o 
  -1   5   8      151.37      150.51      8.24 o 
   1   5   8       79.68       71.12      6.68 o 
   3   5   8      140.40      168.50      6.91 o 
   5   5   8      138.58      133.86      6.85 o 
   7   5   8       18.64       21.61      5.77 o 
 -19   1   9      223.99      218.93      6.99 o 
 -17   1   9      243.66      271.06      5.11 o 
 -15   1   9        7.63        7.64      3.42 o 
 -13   1   9     1066.14     1004.30      9.06 o 
 -11   1   9      641.54      641.45      9.05 o 
  -9   1   9       72.61       76.89      2.47 o 
  -7   1   9     1171.47     1106.25      9.02 o 
  -5   1   9      649.87      616.67     19.65 o 
  -3   1   9      868.33      862.58      7.72 o 
  -1   1   9      179.80      179.02      2.76 o 
   1   1   9      144.94      141.16      7.60 o 
   3   1   9     1809.22     1805.22     11.39 o 
   5   1   9      446.10      430.44     10.99 o 
   7   1   9       11.10       10.58      1.64 o 
   9   1   9     3560.99     3477.40     16.79 o 
  11   1   9      215.38      221.76      5.07 o 
  13   1   9       47.92       60.28      2.16 o 
  15   1   9      171.45      156.24      3.23 o 
  17   1   9       40.47       22.67      3.50 o 
  19   1   9      471.16      525.28      9.04 o 
 -18   2   9        3.57        3.36      4.90 o 
 -16   2   9        6.79        3.72      5.98 o 
 -14   2   9      180.69      174.33      5.27 o 
 -12   2   9      351.56      313.87      3.68 o 
 -10   2   9       17.86       30.59      6.04 o 
  -8   2   9        0.79       -0.24      2.53 o 
  -6   2   9      736.08      717.31      6.72 o 
  -4   2   9      173.58      153.33      3.56 o 
  -2   2   9      237.69      247.44     20.37 o 
   0   2   9     1140.34     1082.91      6.09 o 
   2   2   9       20.54       30.06      1.49 o 
   4   2   9       26.75       18.76      0.83 o 
   6   2   9      240.94      213.78      3.83 o 
   8   2   9      221.55      193.01      5.05 o 
  10   2   9      544.12      517.75      6.61 o 
  12   2   9       21.73       16.61      3.72 o 
  14   2   9       24.13       33.38      3.98 o 
  16   2   9      445.97      512.64      8.09 o 
  18   2   9      106.10      136.17      6.46 o 
 -17   3   9      220.84      245.34      7.05 o 
 -15   3   9      135.04      131.53      5.37 o 
 -13   3   9      640.44      630.90     14.07 o 
 -11   3   9       13.35       15.34      3.51 o 
  -9   3   9     3053.49     3094.33     21.55 o 
  -7   3   9      311.11      304.03      5.69 o 
  -5   3   9        5.95        2.14      2.42 o 
  -3   3   9      489.37      442.20      6.46 o 
  -1   3   9       86.50       69.63      9.61 o 
   1   3   9       85.67       75.14      8.79 o 
   3   3   9      189.80      203.15      4.49 o 
   5   3   9      316.12      319.14      5.13 o 
   7   3   9     1651.97     1640.87     17.96 o 
   9   3   9      137.45      153.46      5.63 o 
  11   3   9       22.55       25.05      4.16 o 
  13   3   9      341.10      342.05      8.56 o 
  15   3   9       12.69        8.40      4.66 o 
 -14   4   9      103.64      115.99      8.78 o 
 -12   4   9       10.14        5.47      3.98 o 
 -10   4   9      923.95      925.26      9.70 o 
  -8   4   9        1.41        2.45      3.25 o 
  -6   4   9      683.84      670.20      8.38 o 
  -4   4   9        2.25        3.24      3.38 o 
  -2   4   9        7.87        7.57      1.64 o 
   0   4   9       19.26       14.17      1.44 o 
   2   4   9        5.44        4.41      4.13 o 
   4   4   9       69.69       91.05     10.90 o 
   6   4   9     1081.74     1099.30     12.77 o 
   8   4   9       36.94       65.22      9.88 o 
  10   4   9      505.55      480.13      7.34 o 
  12   4   9        4.55        7.34      4.35 o 
  -7   5   9        5.45        5.50      4.25 o 
  -5   5   9        0.07       -1.48      3.51 o 
  -3   5   9        0.05        1.07      5.41 o 
  -1   5   9      391.59      455.38     11.40 o 
   1   5   9       37.78       26.32      5.61 o 
   3   5   9      141.86      131.58      8.79 o 
   5   5   9      184.05      224.41      8.77 o 
 -20   0  10        2.54        2.87      4.39 o 
 -18   0  10     1114.29     1085.13     23.98 o 
 -16   0  10        0.77        5.53     14.74 o 
 -14   0  10      415.26      418.11     14.13 o 
 -12   0  10      728.62      747.25     16.91 o 
 -10   0  10       37.97       45.13      7.68 o 
  -8   0  10      245.08      212.24      9.21 o 
  -6   0  10      309.61      286.31     14.44 o 
  -4   0  10      112.47      113.42      4.03 o 
  -2   0  10     2093.87     2246.57     20.37 o 
   0   0  10      496.12      613.83     15.52 o 
   2   0  10      338.65      413.06      7.78 o 
   4   0  10       18.90       24.74      7.64 o 
   6   0  10        0.42        0.98      1.88 o 
   8   0  10       94.58       88.20      4.25 o 
  10   0  10      229.74      230.43      4.20 o 
  12   0  10      179.25      187.97      4.77 o 
  14   0  10      431.51      376.24      7.11 o 
  16   0  10        7.51       34.98     11.15 o 
  18   0  10      360.97      418.61     15.21 o 
 -19   1  10      273.83      303.07      7.74 o 
 -17   1  10        1.52        3.14      3.13 o 
 -15   1  10     2383.66     2313.37     27.35 o 
 -13   1  10      311.06      307.50      9.30 o 
 -11   1  10      174.47      191.47      5.67 o 
  -9   1  10      119.83      113.50      5.82 o 
  -7   1  10     1128.87     1082.84     14.69 o 
  -5   1  10      251.81      292.68      7.76 o 
  -3   1  10        7.43      100.69      7.67 o 
  -1   1  10       20.04       19.15      2.16 o 
   1   1  10     1699.26     1753.59     12.01 o 
   3   1  10      675.95      778.09      5.10 o 
   5   1  10      570.29      534.14      8.27 o 
   7   1  10      575.74      528.08      4.85 o 
   9   1  10      637.43      618.93      5.16 o 
  11   1  10      740.12      689.01      5.08 o 
  13   1  10      499.33      582.47     14.68 o 
  15   1  10       21.23       21.24      2.25 o 
  17   1  10        5.64        3.14      3.98 o 
 -18   2  10      554.25      552.30     17.86 o 
 -16   2  10        7.66        5.50      4.71 o 
 -14   2  10      155.49      135.13      7.18 o 
 -12   2  10       41.27       62.94      4.69 o 
 -10   2  10        0.66       -4.14      4.14 o 
  -8   2  10        0.01       10.00      6.65 o 
  -6   2  10     1932.45     1814.18     33.62 o 
  -4   2  10     1101.55     1038.39     13.23 o 
  -2   2  10        0.01        0.64      2.06 o 
   0   2  10       70.24       64.13      2.34 o 
   2   2  10      161.91      154.23     13.53 o 
   4   2  10      833.11      720.33     19.14 o 
   6   2  10      157.42      126.00      3.80 o 
   8   2  10     1218.58     1110.05      9.24 o 
  10   2  10       11.13        5.10      3.18 o 
  12   2  10       20.59       19.71      4.25 o 
  14   2  10        0.26        2.88      3.36 o 
  16   2  10      121.28      113.84      5.92 o 
 -15   3  10        2.82        6.27      5.04 o 
 -13   3  10       70.05       91.09      5.92 o 
 -11   3  10       91.37       76.53      4.67 o 
  -9   3  10      168.03      154.09      4.98 o 
  -7   3  10      126.03      136.83      5.22 o 
  -5   3  10      198.57      192.31      5.85 o 
  -3   3  10      228.07      226.51      6.19 o 
  -1   3  10      135.78      133.90      3.90 o 
   1   3  10       47.67       40.08      3.23 o 
   3   3  10       96.51      101.57      4.32 o 
   5   3  10      208.38      184.46      6.92 o 
   7   3  10        1.69        1.79      2.52 o 
   9   3  10        9.32       14.10      3.56 o 
  11   3  10       31.61       35.00      4.07 o 
  13   3  10       44.56       48.80      5.02 o 
  15   3  10        5.18        5.27      4.43 o 
 -12   4  10        0.16       -2.37      3.65 o 
 -10   4  10     1262.39     1245.79     12.74 o 
  -8   4  10       15.14        4.32      3.47 o 
  -6   4  10     1625.23     1535.18     19.39 o 
  -4   4  10       64.53       80.32      7.77 o 
  -2   4  10       40.11       28.96      3.74 o 
   0   4  10      133.42      130.11      9.06 o 
   2   4  10      640.27      708.77      7.39 o 
   4   4  10      622.81      696.40     23.13 o 
   6   4  10      593.37      569.83      7.10 o 
   8   4  10       12.65       82.52      6.43 o 
  10   4  10      940.43      955.59     12.17 o 
  -5   5  10        8.73        9.98      6.73 o 
  -3   5  10       12.55       24.37      8.81 o 
  -1   5  10       21.46       22.64      8.96 o 
   1   5  10      145.58      157.38      9.86 o 
   3   5  10        8.49        3.66      9.08 o 
 -19   1  11      227.69      240.46      8.91 o 
 -17   1  11       35.83       33.17      6.84 o 
 -15   1  11        8.48       24.70      8.82 o 
 -13   1  11        4.67        1.67      3.59 o 
 -11   1  11       37.20       51.13      3.65 o 
  -9   1  11      390.11      447.16      9.75 o 
  -7   1  11      128.10      137.85      6.32 o 
  -5   1  11        5.31        6.54      2.38 o 
  -3   1  11     1937.87     1858.75     11.32 o 
  -1   1  11       93.85       87.48      2.90 o 
   1   1  11      175.27      281.91      3.82 o 
   3   1  11        0.18       -0.47      1.27 o 
   5   1  11      200.75      202.30      3.86 o 
   7   1  11     1540.63     1479.97      8.87 o 
   9   1  11      171.01      162.67      3.35 o 
  11   1  11      400.62      339.16      4.02 o 
  13   1  11      530.02      552.27      4.97 o 
  15   1  11       25.97       42.72      4.32 o 
  17   1  11      140.82      149.46      8.87 o 
 -16   2  11      157.20      183.07      6.47 o 
 -14   2  11       30.29       48.54      7.14 o 
 -12   2  11        1.62        3.44      4.30 o 
 -10   2  11        4.03        2.51      3.66 o 
  -8   2  11      411.69      391.28      7.48 o 
  -6   2  11       91.82      106.66      5.36 o 
  -4   2  11      126.02      115.13      3.93 o 
  -2   2  11       70.50       96.14      5.13 o 
   0   2  11      460.80      436.11      4.21 o 
   2   2  11       47.19       55.18      2.68 o 
   4   2  11      150.16      147.84      3.16 o 
   6   2  11      194.13      195.43     13.32 o 
   8   2  11      190.75      203.93      4.74 o 
  10   2  11      635.48      651.76      7.89 o 
  12   2  11      123.34      130.90      4.56 o 
  14   2  11       33.72       32.16      4.15 o 
  16   2  11       21.68       29.47      8.60 o 
 -15   3  11        0.84        4.31      4.45 o 
 -13   3  11       73.11       83.02      9.75 o 
 -11   3  11       26.83       22.70      3.92 o 
  -9   3  11      198.87      228.00      5.13 o 
  -7   3  11       59.13       60.89      3.55 o 
  -5   3  11      560.98      540.51     15.52 o 
  -3   3  11      214.76      226.83      7.05 o 
  -1   3  11      362.39      359.68      4.71 o 
   1   3  11      328.47      308.49     16.86 o 
   3   3  11       28.81       52.62      5.98 o 
   5   3  11        0.87       -0.16      2.09 o 
   7   3  11      422.81      415.38      6.66 o 
   9   3  11       33.06       39.62      3.90 o 
  11   3  11      281.21      273.84      6.39 o 
  13   3  11       25.93       18.01      4.63 o 
 -10   4  11      845.72      857.33     11.49 o 
  -8   4  11      363.48      389.64      6.67 o 
  -6   4  11       87.17       89.94      4.69 o 
  -4   4  11       34.93       27.33      3.39 o 
  -2   4  11       78.99       89.75      7.37 o 
   0   4  11        4.30        7.31      5.63 o 
   2   4  11       94.72       76.50      6.13 o 
   4   4  11       60.19       91.43      6.43 o 
   6   4  11       70.46       84.22      7.68 o 
   8   4  11      579.36      595.08      7.95 o 
 -18   0  12     1472.84     1525.14     31.07 o 
 -16   0  12      103.35      132.03     12.90 o 
 -14   0  12     1604.76     1708.83     39.08 o 
 -12   0  12      450.74      478.03     22.43 o 
 -10   0  12      172.10      218.03     17.20 o 
  -8   0  12      803.02      813.34     10.27 o 
  -6   0  12      549.26      599.94      7.58 o 
  -4   0  12     1503.06     1657.16     14.26 o 
  -2   0  12     3295.87     3238.13     24.73 o 
   0   0  12       14.08      194.50      3.61 o 
   2   0  12     4197.59     4277.06     37.37 o 
   4   0  12      624.05      628.21      7.81 o 
   6   0  12      404.07      482.83      6.34 o 
   8   0  12      290.04      282.93      7.08 o 
  10   0  12      561.36      556.18      7.68 o 
  12   0  12     2071.63     2138.48     40.10 o 
  14   0  12      604.06      622.32      7.70 o 
  16   0  12       71.41      151.77      5.81 o 
 -17   1  12      562.16      573.58     13.36 o 
 -15   1  12       49.77       43.68     12.92 o 
 -13   1  12      175.49      175.32      9.99 o 
 -11   1  12       42.41       37.79      2.80 o 
  -9   1  12       23.33       29.65      4.85 o 
  -7   1  12      406.94      392.20      7.54 o 
  -5   1  12      155.82      152.53      3.65 o 
  -3   1  12      127.53      146.76      3.67 o 
  -1   1  12      301.10      298.39      4.59 o 
   1   1  12      638.23      609.61      7.08 o 
   3   1  12      166.59      154.30      2.64 o 
   5   1  12       39.53       54.15      2.25 o 
   7   1  12       61.26       45.54      2.79 o 
   9   1  12        1.79        1.91      2.05 o 
  11   1  12        0.91       11.65      2.47 o 
  13   1  12      371.76      411.35      7.17 o 
  15   1  12       89.22      101.06      4.68 o 
 -16   2  12        2.17       10.87      4.75 o 
 -14   2  12      584.03      626.84      9.36 o 
 -12   2  12      142.92      159.40      5.44 o 
 -10   2  12      193.13      190.77      9.93 o 
  -8   2  12       47.77       68.15      7.60 o 
  -6   2  12      369.48      414.70      7.68 o 
  -4   2  12      239.30      246.97      4.99 o 
  -2   2  12      390.60      388.21      5.53 o 
   0   2  12       55.33       77.06      4.30 o 
   2   2  12      574.33      550.23      5.23 o 
   4   2  12      871.58      806.62      5.25 o 
   6   2  12      248.15      244.79      5.42 o 
   8   2  12      136.12      170.27      4.54 o 
  10   2  12      140.15      142.74      5.09 o 
  12   2  12       76.85      117.35      5.07 o 
  14   2  12      168.54      172.28      7.31 o 
 -13   3  12        6.92        3.99      4.66 o 
 -11   3  12      110.22      116.77      6.18 o 
  -9   3  12       14.32       12.10      3.74 o 
  -7   3  12      432.65      412.09      7.26 o 
  -5   3  12       30.92       40.64      3.88 o 
  -3   3  12       13.27       59.53      3.66 o 
  -1   3  12      150.24      158.67      2.88 o 
   1   3  12      701.21      717.11     11.71 o 
   3   3  12      257.98      262.76      4.07 o 
   5   3  12       10.84       39.28      3.90 o 
   7   3  12       30.86       41.72      3.85 o 
   9   3  12        0.53        7.25      4.06 o 
  11   3  12        6.15       11.93      4.20 o 
  -8   4  12       21.79       19.92      4.09 o 
  -6   4  12       95.58      141.60      8.22 o 
  -4   4  12       80.06       75.22     11.05 o 
  -2   4  12      147.40      149.59     10.45 o 
   0   4  12      116.72      136.93     10.45 o 
   2   4  12      122.64      128.32     10.32 o 
   4   4  12      489.98      527.43     11.11 o 
   6   4  12      111.55      128.99      8.99 o 
 -15   1  13        2.99        2.63     10.96 o 
 -13   1  13      372.45      388.37      9.37 o 
 -11   1  13      481.80      512.85      9.62 o 
  -9   1  13        9.98       16.60      4.88 o 
  -7   1  13     1531.43     1488.89     18.75 o 
  -5   1  13       49.47      106.02      3.39 o 
  -3   1  13       34.36       26.00      2.68 o 
  -1   1  13       76.55       72.55      3.37 o 
   1   1  13        6.39        6.24      2.07 o 
   3   1  13     1002.23      936.48      8.20 o 
   5   1  13       50.32      133.45      2.90 o 
   7   1  13      244.88      220.15      3.31 o 
   9   1  13      615.63      642.41      5.91 o 
  11   1  13        0.17       16.35      2.98 o 
  13   1  13       33.42       30.10      4.16 o 
 -14   2  13        1.38       10.42      5.49 o 
 -12   2  13        8.51       21.42      6.02 o 
 -10   2  13      818.68      855.23     10.98 o 
  -8   2  13       53.07       99.45      6.94 o 
  -6   2  13      111.77      116.12      5.05 o 
  -4   2  13      657.27      608.30     13.89 o 
  -2   2  13      542.03      532.69      7.85 o 
   0   2  13      365.07      389.03      5.13 o 
   2   2  13        2.16       46.25      3.06 o 
   4   2  13        6.44       11.09      1.75 o 
   6   2  13      841.16      787.82      9.37 o 
   8   2  13      320.38      341.32      5.79 o 
  10   2  13      242.06      248.21     10.71 o 
  12   2  13       57.10       58.58      5.11 o 
 -11   3  13      193.24      214.33      8.01 o 
  -9   3  13      644.59      710.19     13.49 o 
  -7   3  13      374.51      411.77     11.70 o 
  -5   3  13       40.41       62.60      8.24 o 
  -3   3  13       40.01       46.10      2.79 o 
  -1   3  13       65.55       84.83      6.56 o 
   1   3  13        0.45        8.23      5.38 o 
   3   3  13      125.49      159.95      7.83 o 
   5   3  13      822.98      811.23     12.12 o 
   7   3  13      109.87      131.94      5.59 o 
   9   3  13      421.50      419.95      6.67 o 
  -4   4  13       97.26      109.61     12.59 o 
  -2   4  13       28.77       19.65     10.44 o 
   0   4  13       12.78        8.90      9.82 o 
   2   4  13       12.51       21.49     10.44 o 
 -14   0  14        7.95       72.76     11.67 o 
 -12   0  14       27.19        9.82     14.74 o 
 -10   0  14        0.91       -0.97      3.09 o 
  -8   0  14     1035.78      987.48     10.27 o 
  -6   0  14      272.52      310.85      4.80 o 
  -4   0  14     1149.73     1086.77     11.25 o 
  -2   0  14      630.51      640.55      6.81 o 
   0   0  14      336.98      357.05      5.06 o 
   2   0  14      581.19      607.42      6.71 o 
   4   0  14      754.07      682.14      9.95 o 
   6   0  14      219.10      242.00     12.59 o 
   8   0  14       44.87       49.68      7.52 o 
  10   0  14        5.69       20.75      4.28 o 
  12   0  14     1088.94     1148.47     15.73 o 
 -13   1  14       93.56      108.52      7.58 o 
 -11   1  14      181.01      185.41      7.74 o 
  -9   1  14      241.47      277.93      6.01 o 
  -7   1  14      128.49      138.66      5.45 o 
  -5   1  14        5.24        6.45      2.34 o 
  -3   1  14      939.14      979.11      7.57 o 
  -1   1  14      231.37      251.45      4.42 o 
   1   1  14      594.10      631.87      7.52 o 
   3   1  14        3.93        3.33      2.78 o 
   5   1  14        0.48        2.57      2.38 o 
   7   1  14      351.92      355.59      6.58 o 
   9   1  14      211.64      221.32      5.15 o 
  11   1  14      200.19      173.88      5.90 o 
 -12   2  14       26.71       22.38      6.59 o 
 -10   2  14       14.58       20.34      5.09 o 
  -8   2  14      116.36      143.43      7.16 o 
  -6   2  14       10.77       11.06      3.29 o 
  -4   2  14        7.65        8.23      3.21 o 
  -2   2  14       70.82       66.76      3.90 o 
   0   2  14      147.39      165.14      4.17 o 
   2   2  14       43.13       40.64      2.60 o 
   4   2  14        2.46        8.29      4.85 o 
   6   2  14      530.45      560.28      9.07 o 
   8   2  14       15.92       12.39      3.83 o 
  10   2  14        9.91        8.77      3.48 o 
  -9   3  14       58.50       71.87     14.91 o 
  -7   3  14        4.70        9.71      5.67 o 
  -5   3  14       23.94       18.87      6.13 o 
  -3   3  14       67.35       66.79      3.94 o 
  -1   3  14       11.44        9.52      8.60 o 
   1   3  14       74.32       94.87     10.75 o 
   3   3  14      513.86      530.57     26.11 o 
   5   3  14      621.81      488.34    296.05 o 
   7   3  14       79.59      109.96      6.61 o 
 -11   1  15      426.06      420.62     13.45 o 
  -9   1  15      898.05      881.04     25.92 o 
  -7   1  15       30.54       24.22      3.41 o 
  -5   1  15        0.02        2.74      2.86 o 
  -3   1  15      731.28      726.97      6.75 o 
  -1   1  15        0.00        1.38      2.43 o 
   1   1  15       21.81       45.29      8.15 o 
   3   1  15      312.06      325.79      4.90 o 
   5   1  15        0.18        1.64      2.29 o 
   7   1  15      386.49      376.36     18.95 o 
   9   1  15       38.99       51.44      8.22 o 
 -10   2  15        4.60        0.54      4.25 o 
  -8   2  15      163.52      164.63     11.52 o 
  -6   2  15       52.58       50.69      5.32 o 
  -4   2  15      100.26      100.33      4.94 o 
  -2   2  15        8.99        5.86      3.39 o 
   0   2  15      256.27      291.75      4.82 o 
   2   2  15       39.30       66.62      9.52 o 
   4   2  15        7.60       10.92      6.07 o 
   6   2  15       50.85       68.95      6.60 o 
   8   2  15        7.55        4.89      3.76 o 
  -5   3  15       37.38       54.87      9.46 o 
  -3   3  15      225.19      211.59     13.51 o 
  -1   3  15       48.63       38.69     18.11 o 
   1   3  15       82.48       58.34     19.04 o 
 -10   0  16      985.47     1008.11     27.21 o 
  -8   0  16       54.38       54.30      7.86 o 
  -6   0  16      192.38      180.72      9.02 o 
  -4   0  16       69.38       58.41      9.98 o 
  -2   0  16     2881.78     2839.40     32.91 o 
   0   0  16        0.01       -3.65      3.65 o 
   2   0  16     1052.30      990.30     10.45 o 
   4   0  16      244.72      230.62      7.37 o 
   6   0  16       49.61       77.06      7.06 o 
   8   0  16       92.33       78.60     12.28 o 
  -9   1  16        0.71        0.24      3.70 o 
  -7   1  16      243.03      245.84      5.78 o 
  -5   1  16       70.83       62.67      4.24 o 
  -3   1  16       54.53       52.03      5.63 o 
  -1   1  16       97.15       82.07      3.40 o 
   1   1  16      560.74      514.21      6.16 o 
   3   1  16      165.13      138.31      5.20 o 
   5   1  16        1.11       -0.61      3.89 o 
   7   1  16        7.48        7.18      4.66 o 
  -6   2  16       10.72       17.71      3.98 o 
  -4   2  16      123.04      139.49      4.79 o 
  -2   2  16      391.58      428.41      6.56 o 
   0   2  16       15.96        9.21      8.60 o 
   2   2  16       18.89        9.63      6.14 o 
   4   2  16       21.51       20.04      6.75 o 
  -5   1  17        0.03       -0.72      5.73 o 
  -3   1  17       28.63       31.04      3.18 o 
  -1   1  17        0.00        2.16      2.85 o 
   1   1  17      187.84      178.45      5.05 o 
                                                 
